# Supplementary material for: Treatment effects on neurometabolite levels in schizophrenia: A meta-analysis dataset of proton magnetic resonance spectroscopy
Source: Data Brief. 2020 Jun 16;31:105862. doi: 10.1016/j.dib.2020.105862 (PMC7327820; doi:10.1016/j.dib.2020.105862)
Supplement: Supplementary file 1 [file mmc1.xlsx]

## Sheet: Inclusion_list
First author	Year	Journal	Volume	Issue	Page	Title
Aoyama	2011	British Journal of Psychiatry	198	6	448-456	Grey matter and social functioning correlates of glutamatergic metabolite loss in schizophrenia.
Bustillo	2010	Molecular Psychiatry	15	6	629-636	<sup>1</sup>H-MRS at 4 Tesla in minimally treated early schizophrenia.
Bustillo	2008	Neuropsychopharmacology	33	10	2456-2466	Proton magnetic resonance spectroscopy during initial treatment with antipsychotic medication in schizophrenia.
Conus	2018	Schizophrenia Bulletin	44	2	317-327	N-acetylcysteine in a double-blind randomized placebo-controlled trial: Toward biomarker-guided treatment in early psychosis.
Dempster	2015	Psychiatry Research: Neuroimaging	233	2	180-185	Glutamatergic metabolite correlations with neuropsychological tests in first episode schizophrenia.
Dlabac-de Lange	2017	Brain stimulation	10	1	59-64	Effect of bilateral prefrontal rTMS on left prefrontal NAA and Glx levels in schizophrenia patients with predominant negative symptoms: An exploratory study. [References].
Egerton	2018	Molecular Psychiatry	23	11	2145-2155	Response to initial antipsychotic treatment in first episode psychosis is related to anterior cingulate glutamate levels: a multicentre <sup>1</sup>H-MRS study (OPTiMiSE).
Ertugrul	2009	Psychiatry Research: Neuroimaging	174	2	121-129	The effect of clozapine on regional cerebral blood flow and brain metabolite ratios in schizophrenia: Relationship with treatment response.
Fannon	2003	Biological Psychiatry	54	6	587-598	Selective deficit of hippocampal N-acetylaspartate in antipsychotic-naive patients with schizophrenia.
Fuente-Sandoval	2018	Biological Psychiatry	83	6	475-483	Prefrontal and Striatal Gamma-Aminobutyric Acid Levels and the Effect of Antipsychotic Treatment in First-Episode Psychosis Patients.
Fuente-Sandoval	2013	JAMA Psychiatry	70	10	1057-1066	Glutamate levels in the associative striatum before and after 4 weeks of antipsychotic treatment in first-episode psychosis: A longitudinal proton magnetic resonance spectroscopy study.
Gan	2014	Psychiatry Research: Neuroimaging	223	1	23-27	Atypical antipsychotic drug treatment for 6 months restores N-acetylaspartate in left prefrontal cortex and left thalamus of first-episode patients with early onset schizophrenia: A magnetic resonance spectroscopy study.
Gan	2017	Journal of Nervous and Mental Disease	205	6	480-486	Neuroprotective effect of modified electroconvulsive therapy for schizophrenia: A proton magnetic resonance spectroscopy study. [References].
Goff	2002	Biological Psychiatry	51	6	493-497	Modulation of brain and serum glutamatergic concentrations following a switch from conventional neuroleptics to olanzapine.
Goto	2012	Neuropsychiatric Disease and Treatment	8		119-122	Six-month treatment with atypical antipsychotic drugs decreased frontal-lobe levels of glutamate plus glutamine in early-stage first-episode schizophrenia.
Grosic	2014	Neuropsychiatric Disease and Treatment	10		1243-1253	The effect of atypical antipsychotics on brain N-acetylaspartate levels in antipsychotic-naive first-episode patients with schizophrenia: A preliminary study.
Huang	2019	Oncotarget	10	5	606-615	The relationship between the alterations in metabolite levels in the dorsolateral prefrontal cortex and clinical symptoms of patients with first-episode schizophrenia: a one year follow-up study.
Jarskog	2013	Neuropsychopharmacology	38	7	1245-1252	Effects of davunetide on N-acetylaspartate and choline in dorsolateral prefrontal cortex in patients with schizophrenia.
Kelemen	2013	Progress in Neuropsychopharmacology and Biological Psychiatry	47		13-19	Perceptual and cognitive effects of antipsychotics in first-episode schizophrenia: The potential impact of GABA concentration in the visual cortex.
Kraguljac	2019	Schizophrenia Research	210		239-244	A longitudinal magnetic resonance spectroscopy study investigating effects of risperidone in the anterior cingulate cortex and hippocampus in schizophrenia.
Liemburg	2018	Neuropsychiatry	8	1	176-185	The Effect of Aripiprazole versus Risperidone on Prefrontal Brain Metabolite Levels and Brain Volume in Psychotic Disorders: An Exploratory Study
Marenco	2016	Americal Journal of Psychiatry	173	5	527-534	Prefrontal GABA levels measured with magnetic resonance spectroscopy in patients with psychosis and unaffected siblings. [References].
McQueen	2018	Psychopharmacology	235	10	3045-3054	Effects of N-acetylcysteine on brain glutamate levels and resting perfusion in schizophrenia.
Ota	2015	Acta Neuropsychiatrica	27	5	291-296	Effect of L-theanine on glutamatergic function in patients with schizophrenia.
Pae	2004	Neuropsychobiology	50	3	211-215	Neuronal dysfunction of the frontal lobe in schizophrenia: Proton magnetic resonance spectroscopy.
Pajonk	2010	Archives of General Psychiatry	67	2	133-142	Hippocampal plasticity in response to exercise in schizophrenia.
Pillinger	2019	Psychopharmacology	236	7	1985-1997	Altered glutamatergic response and functional connectivity in treatment resistant schizophrenia: the effect of riluzole and therapeutic implications
Premkumar	2010	Psychiatry Research: Neuroimaging	182	3	251-260	N-acetyl aspartate concentration in the anterior cingulate cortex in patients with schizophrenia: A study of clinical and neuropsychological correlates and preliminary exploration of cognitive behaviour therapy effects.
Strzelecki	2015	Nutrients	7	10	8767-8782	Supplementation of antipsychotic treatment with the amino acid sarcosine influences proton magnetic resonance spectroscopy parameters in left frontal white matter in patients with schizophrenia.
Szulc	2011	pharmacopsychiatry	44	4	148-157	Proton magnetic resonance spectroscopy study of brain metabolite changes after antipsychotic treatment.
Szulc	2005	pharmacopsychiatry	38	5	214-219	The effect of risperidone on metabolite measures in the frontal lobe, temporal lobe, and thalamus in schizophrenic patients. A proton magnetic resonance spectroscopy (<sup>1</sup>H MRS) study.
Xia	2018	Journal of ECT	34	4	227-232	Effect of Electroconvulsive Therapy on Medial Prefrontal γ-Aminobutyric Acid Among Schizophrenia Patients A Proton Magnetic Resonance Spectroscopy Study

## Sheet: Summary Sheet
Article information
First author	Aoyama	Bustillo	Bustillo	Conus	Dempster	Dlabac-de Lange	Egerton	Egerton	Egerton	Ertugrul	Fannon	Fannon	Fuente-Sandoval	Fuente-Sandoval	Gan	Gan	Gan	Goff	Goto	Grosic	Grosic	Huang	Jarskog	Kelemen	Kraguljac	Liemburg	Liemburg	Marenco	McQueen	Ota	Pae	Pajonk	Pillinger	Premkumar	Strzelecki	Szulc	Szulc	Xia	Xia
Year	2011	2010	2008	2018	2015	2017	2018	2018	2018	2009	2003	2003	2018	2013	2014	2017	2017	2002	2012	2014	2014	2019	2013	2013	2019	2018	2018	2016	2018	2015	2004	2010	2019	2010	2015	2011	2005	2018	2018
MRS methods
Field strength (Tesla)	4	4	1.5	3	4	3	3	3	3	3	1.5	1.5	3	3	1.5	1.5	1.5	1.5	3	3	3	3	3	3	3	3	3	3	3	1.5	1.5	1.5	3	1.5	1.5	1.5	1.5	3	3
Echo time (ms)	20	20	40	6	20	144	30	30	30	135	35	35	68	35	135	135	135	41	68	135	135	9.2	144	68	80	144	144	68	30	30	20	30	30	35	30	35	35	68	68
Repetition time (ms)	2000	2000	2000	4000	2000	2000	3000	3000	3000	3000	1500	1500	1500	2000	1500	1500	1500	1500	3000	2000	2000	2000	1700	1500	3000	2000	2000	1500	3000	1500	2000	1500	3000	2000	3000	1500	1500	1500	1500
Acquisition sequence	STEAM	STEAM	PRESS	SPECIAL	STEAM	PRESS	PRESS	PRESS	PRESS	PRESS	PRESS	PRESS	J-edited	PRESS	multi-voxel FSE sequence	multi-voxel FSE sequence	multi-voxel FSE sequence	PRESS	MEGA-PRESS	PRESS	PRESS	STEAM	PRESS	MEGA-PRESS	PRESS	PRESS	PRESS	J-edited	PRESS	PRESS	STEAM	spin-echo sequence	PRESS	PRESS	PRESS	PRESS	PRESS	MEGA-PRESS	MEGA-PRESS
Scaling	water scaling, CSF-corrected	water scaling, CSF-corrected	water scaling, CSF-corrected	water scaling	water scaling, CSF-corrected	water scaling	Cr scaling	Cr scaling	Cr scaling	Cr scaling	Cr scaling	Cr scaling	water scaling	water scaling, CSF-corrected	Cr scaling	Cr scaling	Cr scaling	Cr scaling	Cr scaling	Cr scaling	Cr scaling	Cr scaling	Cr scaling	Cr scaling	Cr scaling	water scaling, CSF-corrected	water scaling, CSF-corrected	water scaling, CSF-corrected	water scaling, CSF-corrected	water scaling	Cr scaling	Cr scaling	water scaling, CSF-corrected	water scaling, CSF-corrected	Cr scaling	Cr scaling	Cr scaling	Cr scaling	Cr scaling
Patients
Diagnostic subtype	schizophrenia	schizophrenia, schizoaffective, schizophreniform	schizophrenia, schizoaffective, schizophreniform	psychotic disorder; schizophrenia, schizoaffective, schizophreniform, bipolra disorder (n = 1), brief psychotic episode (n = 2), psychosis not otherwise specified (n = 2)	schizophrenia, schizoaffective	schizophrenia, schizoaffective	schizophrenia, schizoaffective, schizophreniform	schizophrenia, schizoaffective, schizophreniform	schizophrenia, schizoaffective, schizophreniform	schizophrenia	schizophrenia, schizoaffective	schizophrenia, schizoaffective	schizophrenia, schizophreniform, brief psychotic disorder	schizophrenia, schizophreniform, brief psychotic disorder	schizophrenia	schizophrenia	schizophrenia	schizophrenia	schizophrenia	schizophrenia, schizophreniform	schizophrenia, schizophreniform	schizophrenia	schizophrenia	schizophrenia	schizophrenia, schizoaffective, schizophreniform, psychosis not otherwise specified	schizophrenia, schizoaffective, schizophreniform, delusional disorder, psychosis not otherwise specified; comorbid depression allowed	schizophrenia, schizoaffective, schizophreniform, delusional disorder, psychosis not otherwise specified; comorbid depression allowed	schizophrenia, schizoaffective, psychosis not otherwise specified (n = 3)	schizophrenia	schizophrenia	schizophrenia	schizophrenia	schizophrenia	schizophrenia	schizophrenia	schizophrenia	schizophrenia	schizophrenia	schizophrenia
Remarks for patient group	data at baseline and at 10-month follow-up (first follow-up) were used for our meta-analysis.	1M follow-up	6M follow-up	NAC		real TMS group	group for London	group for Glostrup	group for Utrecht		group of treated at baseline	group of naïve at baseline				mECT group	drug group	conventional -> OLZ		polytherapy, data calculated based on median and confidencial interval	monotherapy, data calculated based on median and confidencial interval		davunetide			aripiprazole group	risperidone group	prior substance abuse 35%; on and aff study				exercise	TRS, riluzole	CBT and standard care	sarcosine group			drug group	ECT group
Number at inclusion (pre-treatment)	17	14	32	31	16	11	26	31	14	10	21	12	28	24	41	32	34	17	16	15	10	25	11	28	61	12	12	17	20	17	24	8	19	11	25	42	14	17	14
Age at inclusion (pre-treatment)	25	27.2	24.7	26.1	24.08	39.4	24.7			33.8	24	26.1	23	26.58	16.6	27.5	27.8	NA	30	25	26.1	19.92	41.7	24.9	27.84	27.6	27.8	29.5	41.57	40.6	31	32.9	39.68	34.64	36.5	32.2	32	31	27.6
Number of female at inclusion (pre-treatment)	3	2	6	5	3	2	23			4	8	6	8	11	15	13	14	NA	8	3	2	13	5	10	17	1	2	6	3	8	13	0	3	5	14	12	4	9	6
Ratio of female	17.6471	14.2857	18.75	16.129	18.75	18.1818	32.3944			40	38.0952	50	28.5714	45.8333	36.5854	40.625	41.1765	NA	50	20	20	52	45.4545	35.7143	27.8689	8.33333	16.6667	35.2941	15	47.0588	54.1667	0	15.7895	45.4545	56	28.5714	28.5714	52.9412	42.8571
Number at follow-up (post-treament)	17	10	23	31	16	11	22	29	14	10	14	6	28	24	41	32	34	14	16	15	10	25	11	28	49	12	12	17	19	17	19	8	19	8	25	42	14	17	14
Characteristics of patient group	first-episode, antipsychotic naïve	lifetime antipsychotics < 3w	lifetime antipsychotics < 3w	early-psychosis	almost drug naïve first episode	PANSS_neg>=15	group for London	group for Glostrup	group for Utrecht	paranoid schizo	first-episode, treated	first-episode, naïve	first-episode, drug naïve	first-episode, drug naïve	drug naïve, first episode EOS	dur<2y, drug free>14d	dur<2y, drug free>14d	chronic, stable outpatients	first-episode	first-episode, drug naïve	first-episode, drug naïve		davunetide, 12w	drug naïve first episode	unmedicated			psychosis, on and off study		chronic outpatients	inpatients	chronic		atable antipsychotics >=2y	outpatients with dominant negative symptom	chronic	chronic	acute inpatients, drug	acute inpatients, medication-resistant, ECT
Clinical phase	First-episode	Chronic	Chronic	First-episode	First-episode	Chronic	First-episode	First-episode	First-episode	Chronic	First-episode	First-episode	First-episode	First-episode	First-episode	First-episode	First-episode	Chronic	First-episode	First-episode	First-episode	First-episode	Chronic	First-episode	Other	Mixed	Mixed	Chronic	Chronic	Chronic	Chronic	Chronic	Other	Chronic	Chronic	Chronic	Chronic	Chronic (acute phase)	Chronic (acute phase, Treatment resistance)
Intake of antipsychotics at inclusion (pre-treatment)	No	Minimal	Minimal	Yes	Minimal	Yes	Minimal	Minimal	Minimal	Washed out	Minimal	No	No	No	No	Washed out	Washed out	Yes (conventional antipsychotic)	Yes	No	No	No	Yes	No	No	Yes (mixed)	Yes (mixed)	Washed out	Yes	Yes	No	Yes	Yes	Yes	Yes	Washed out	Washed out	Yes	Yes
Type of treatment	Antipsychotics	Antipsychotics	Antipsychotics	Supplement (augmentation)	Antipsychotics	TMS (augmentation)	Antipsychotics	Antipsychotics	Antipsychotics	Antipsychotics	Antipsychotics	Antipsychotics	Antipsychotics	Antipsychotics	Antipsychotics	mECT only	Antipsychotics	Antipsychotics	Antipsychotics	Antipsychotics	Antipsychotics	Antipsychotics	Supplement (augmentation)	Antipsychotics	Antipsychotics	Antipsychotics	Antipsychotics	Antipsychotics	Supplement (augmentation)	Supplement (augmentation)	Antipsychotics	Exercise (autmentation)	Riluzole	CBT (augmentation)	Supplement (augmentation)	Antipsychotics	Antipsychotics	Antipsychotics	mECT and antipsychotics
Antipsychotic treatment	Typical or atypical antipsychotics	Typical or atypical antipsychotics, monotherapy	Typical or atypical antipsychotics, monotherapy: haloperidol, n = 15; or quetiapine, n = 17	Ongoing antipsychotics	Typical or atypical antipsychotics	Ongoing antipsychotics	Amisulpride	Amisulpride	Amisulpride	Clozapine	Typical or atypical antipsychotics, monotherapy	Typical or atypical antipsychotics, monotherapy	Risperidone	Risperidone	Atypical antipsychotics, monotherapy		Atypical antipsychotics, monotherapy	Olanzapine	Typical or atypical antipsychotics, monotherapy	Atypical antipsychotics, polytherapy	Atypical antipsychotics, monotherapy	Atypical antipsychotics	Ongoing antipsychotics	Typical or atypical antipsychotics, monotherapy	Risperidone	Aripiprazole	Risperidone	Typical or atypical antipsychotics, monotherapy	Ongoing antipsychotics	Ongoing antipsychotics	Haloperidol	Ongoing antipsychotics	Ongoing antipsychotics	Ongoing antipsychotics	Ongoing antipsychotics	Typical or atypical antipsychotics, monotherapy	Risperidone	Typical or atypical antipsychotics	Typical or atypical antipsychotics
Other treatment				N-acetylcysteine		rTMS										ECT							Davunetide						N-acetylcysteine	L-theanine		exercise	Riluzole	CBT	Sarcosine				mECT
Duration of Treatment (month)	10	1	6	6	10	0.690411	1.00603			1.8411	3	3	0.920548	0.920548	6	1.8411	1.8411	1.8411	6	12	12	12	2.76164	1.8411	1.38082	2.07123	2.07123		0.230137	1.8411	3	3	0.0657534	8.5	6	1.83452	1.91671	0.920548	0.920548
Duration of illness (year)	1.83333	2.56667	3.45	2.32329	5.55282	16	0.5			7.6	1.835	4.12083	0.978082	0.38989	0.55	0.816667	0.833333			1.9775	2.075	1.02333		0.808333		3.9	3.8	8	12.6667		3.6	8.4		11.94	12.3	9.2	8.8	7.75	5.71667
PANSS total score (pre-treatment)		NA	75			63.5	73.2				88.6	92.9	104.4	94.5	81.3	85.7	84.6	66.2	68.1	72	77	80.83	NA	88.2		65.4	67.2	PANSS-factor	49.56	62.7	96.9	68.1	72.47	68.71	71.4	94.7	97.3	70.12	72.93
PANSS positive subscale score (pre-treatment)			21	14.3		19.7	20.1				22.5	24.6	26.9	23.33	21.6	24.4	25.1	15.6	15.9	17	16.5	19.87		18.4		16.3	16.5		12.72	14.6	28.6	13.6	18.47	18.14		18.5	18.2	18.95	20.07
PANSS negative subscale score (pre-treatment)			19	15.6		11.7	17.1				22.3	23	25.5	24.08	22.3	25.4	25.7		17.2	21	23.5	37.25		13.4		16.4	17.3		13.72	16.1	23.2	22.1	19.58	18.57	25.4	26.1	27	17.71	21.57
PANSS general subscale score (pre-treatment)			35			32.1	36.6				43.8	45.3	52	47.92	37.2	35.9	33.9		34.2	33	33.5	24.67		56.4		32.7	33.4		23.11	31.9	45.1		34.42	32		49.8	52.1	33.76	31.29
PANSS total score (post-treatment)		NA	NA	NA			55.3							58.7	44.5	41.7	42.5	63.7	53.2	62	62	50.5	NA	66.9						56.5		NA		58.67	57.7	77.3	79.6	52.65	52
PANSS positive subscale score (post-treatment)							12.9				8.4	7			10.3	10.3	11.1	15.7	12.2	11	10	12.33		11.2		11.8	11	PANSS-factor		12.2				15.67		14.3	13.6	12.65	11.14
PANSS negative subscale score (post-treatment)							14.5				10	9			11.9	10.9	10.3		13.4	21	21	14.79		9.9		16.2	14.1			14.6				15.67	18.6	21.8	23.1	14.76	15.86
PANSS general subscale score (post-treatment)							27.7				21	20			22.1	20.5	21.1		26.5	31	30.5	23.54		45.8		27.3	26.3			29.7				27.33		41.4	43.3	25.18	25
Outcome measures
Location of frontal ROI	Ventral	Ventral	Dorsal	Ventral	Ventral	Dorsal	Ventral	Ventral	Ventral	Dorsal	Dorsal	Dorsal	Ventral		Dorsal	Dorsal	Dorsal	Ventral	Dorsal	Dorsal	Dorsal	Dorsal	Dorsal		Dorsal	Dorsal	Dorsal	Dorsal	Ventral	Dorsal	Dorsal		Ventral	Dorsal	Dorsal	Dorsal	Dorsal	Ventral	Ventral
Glx dorsolateral prefrontal cortex						Left dorsolateral prefrontal cortex white matter																Left dorsolateral prefrontal cortex
Mean (pre-treatment)						9.14																1.84
SD (pre-treatment)						2.16																1.15
Number (pre-treatment)						11																25
Mean (post-treatment)						9.62																1.72
SD (post-treatment)						1.89																0.93
Number (post-treatment)						11																25
Glx frontal white matter																										Left lateral prefrontal cortex white matter	Left lateral prefrontal cortex white matter			Left middle frontal white matter					Left frontal white matter	Left frontal lobe	Left frontal lobe
Mean (pre-treatment)																										18.0862	19.2928			6.8					0.73	2.17	2.19
SD (pre-treatment)																										4.03103	3.47732			1.1					0.33	0.42	0.39
Number (pre-treatment)																										11	12			17					25	40	14
Mean (post-treatment)																										18.2996	16.3131			6.6					0.51	2.03	2.04
SD (post-treatment)																										3.93284	2.80174			1.2					0.21	0.38	0.8
Number (post-treatment)																										11	12			17					25	40	14
Glx medial prefrontal cortex													Medial prefrontal cortex					Anterior cingulate cortex	Frontal lobe						Anterior cingulate cortex				Anterior cingulate cortex				Anterior cingulate cortex
Mean (pre-treatment)													1.91					3.19	0.78						0.7				22.55				22.69
SD (pre-treatment)													0.35					2.2	0.28						0.07				6.33				7.05
Number (pre-treatment)													26					15	16						59				18				19
Mean (post-treatment)													1.64					3.17	0.57						0.7				19.8				19.52
SD (post-treatment)													0.3					2.1	0.18						0.07				4.13				4.79
Number (post-treatment)													27					10	16						47				18				19
Glx parieto-occipital cortexl																			Parieto-occipital lobe											Left inferior parietal white matter
Mean (pre-treatment)																			0.73											6.9
SD (pre-treatment)																			0.19											0.9
Number (pre-treatment)																			16											17
Mean (post-treatment)																			0.69											7.2
SD (post-treatment)																			0.11											0.9
Number (post-treatment)																			16											17
Glx basal ganglia													Dorsal caudate	Right Associative striatum					Left basal ganglia										Right caudate nucleus
Mean (pre-treatment)													1.62	34.93					0.76										15.87
SD (pre-treatment)													0.32	5.53					0.15										3.24
Number (pre-treatment)													27	24					16										19
Mean (post-treatment)													1.49	33.03					0.65										18.68
SD (post-treatment)													0.33	3.41					0.19										12
Number (post-treatment)													28	24					16										19
Glx thalamus																																				Left thalamus	Left thalamus
Mean (pre-treatment)																																				1.82	1.88
SD (pre-treatment)																																				0.23	0.24
Number (pre-treatment)																																				42	14
Mean (post-treatment)																																				1.86	1.89
SD (post-treatment)																																				0.18	0.44
Number (post-treatment)																																				42	14
Glx temporal cortex																																				Left temporal lobe	Left temporal lobe
Mean (pre-treatment)																																				2.41	2.32
SD (pre-treatment)																																				0.41	0.8
Number (pre-treatment)																																				36	14
Mean (post-treatment)																																				2.04	1.96
SD (post-treatment)																																				0.4	0.52
Number (post-treatment)																																				36	14
Glx hippocampus																									Left hippocampus
Mean (pre-treatment)																									0.65
SD (pre-treatment)																									0.09
Number (pre-treatment)																									56
Mean (post-treatment)																									0.65
SD (post-treatment)																									0.11
Number (post-treatment)																									42
Glx cerebellum														Right cerebellar cortex
Mean (pre-treatment)														26.63
SD (pre-treatment)														4.48
Number (pre-treatment)														23
Mean (post-treatment)														28.98
SD (post-treatment)														5.68
Number (post-treatment)														24
Glu frontal white matter		Left frontal white matter
Mean (pre-treatment)		8.78
SD (pre-treatment)		2.13
Number (pre-treatment)		10
Mean (post-treatment)		8.7
SD (post-treatment)		2.9
Number (post-treatment)		9
Glu medial prefrontal cortex	Left anterior cingulate cortex	Anterior cingulate cortex		medial prefrontal cortex	Left anterior cingulate cortex		Anterior cingulate cortex	Anterior cingulate cortex	Anterior cingulate cortex																				Anterior cingulate cortex
Mean (pre-treatment)	14.75	14.55		10.12	14.56		1.33	1.37	1.26																				14.67
SD (pre-treatment)	1.79	1.37		0.8	1.59		0.17	0.17	0.1																				2.67
Number (pre-treatment)	15	14		13	15		26	31	13																				18
Mean (post-treatment)	14.68	14.1		10.25	15.08		1.23	1.32	1.25																				14.77
SD (post-treatment)	1.96	4.38		1.2	1.86		0.25	0.1	0.19																				2.67
Number (post-treatment)	14	10		13	13		18	21	7																				18
Glu thalamus	Left thalamus	Left thalamus			Left thalamus		Left thalamus	Left thalamus	Left thalamus
Mean (pre-treatment)	13.67	12.29			13.61		1.02	1.11	1.2
SD (pre-treatment)	3.26	3.38			3.24		0.13	0.19	0.21
Number (pre-treatment)	16	12			16		24	27	11
Mean (post-treatment)	14.2	13.7			14.44		1.02	1.15	1
SD (post-treatment)	2.64	2.3			2.21		0.16	0.2	0.23
Number (post-treatment)	12	9			13		18	20	7
Glu basal ganglia														Right Associative striatum															Right caudate nucleus
Mean (pre-treatment)														31.34															11.2
SD (pre-treatment)														4.29															1.47
Number (pre-treatment)														24															19
Mean (post-treatment)														29.25															12.66
SD (post-treatment)														3.08															6.04
Number (post-treatment)														24															19
Glu cerebellum														Right cerebellar cortex
Mean (pre-treatment)														24.46
SD (pre-treatment)														3.57
Number (pre-treatment)														23
Mean (post-treatment)														25.19
SD (post-treatment)														4.73
Number (post-treatment)														24
Gln medial prefrontal cortex	Left anterior cingulate cortex	Anterior cingulate cortex		medial prefrontal cortex	Left anterior cingulate cortex
Mean (pre-treatment)	8.33	10.31		3.25	7.82
SD (pre-treatment)	1.84	3.13		0.51	2.07
Number (pre-treatment)	15	14		13	16
Mean (post-treatment)	8.1	10.29		3.16	8.24
SD (post-treatment)	2.42	4.35		0.56	2.31
Number (post-treatment)	14	10		13	13
Gln thalamus	Left thalamus	Left thalamus			Left thalamus
Mean (pre-treatment)	9.06	6.43			8.34
SD (pre-treatment)	2.12	3.32			1.8
Number (pre-treatment)	16	12			16
Mean (post-treatment)	8.2	7.7			8.44
SD (post-treatment)	2.44	2.14			1.9
Number (post-treatment)	12	9			13
NAA dorsolateral prefrontal cortex						Left dorsolateral prefrontal cortex white matter				Left dorsolateral prefrontal cortex										Left dorsolateral prefrontal cortex	Left dorsolateral prefrontal cortex	Left dorsolateral prefrontal cortex	Dorsolateral prefrontal cortex
Mean (pre-treatment)						21.58				1.73										1.85	1.685	1.89	1.66
SD (pre-treatment)						4.19				0.23										0.162963	0.0740741	0.42	0.26
Number (pre-treatment)						11				10										15	10	25	11
Mean (post-treatment)						21.91				1.91										1.7	1.925	2.15	1.77
SD (post-treatment)						3.57				0.26										0.148148	0.111111	0.69	0.3
Number (post-treatment)						11				10										15	10	25	11
NAA frontal white matter		Left frontal white matter	Left frontal								Left prefrontal cortex	Left prefrontal cortex			Left frontal white matter	Left frontal white matter	Left frontal white matter									Left lateral prefrontal cortex white matter	Left lateral prefrontal cortex white matter			Left middle frontal white matter					Left frontal white matter	Left frontal lobe	Left frontal lobe
Mean (pre-treatment)		13.31	9.06								1.0994	1.0698			1.44	1.33	1.34									43.6609	41.8777			4.8					1.96	1.7	1.58
SD (pre-treatment)		1.07	0.78								0.1453	0.1069			0.25	0.29	0.31									7.09138	6.71868			0.5					2.55	0.27	0.42
Number (pre-treatment)		10	32								9	5			41	32	34									11	12			17					25	40	14
Mean (post-treatment)		13.8	9.26								1.077	1.1016			1.58	1.5	1.48									41.4908	38.4627			4.5					2.37	1.74	1.71
SD (post-treatment)		1.86	0.97								0.172	0.145			0.34	0.32	0.33									7.10548	5.74684			0.6					0.53	0.24	0.3
Number (post-treatment)		9	21								9	5			41	32	34									11	12			17					25	40	14
NAA medial prefrontal cortex	Left anterior cingulate cortex	Anterior cingulate cortex											Medial prefrontal cortex												Anterior cingulate cortex				Anterior cingulate cortex		Left frontal			Anterior cingulate cortex
Mean (pre-treatment)	15.92	11.76											1.8												1.36				14.96		1.21			7.65
SD (pre-treatment)	2.78	3.01											0.17												0.1				2.16		0.17			0.68
Number (pre-treatment)	15	14											26												59				18		19			7
Mean (post-treatment)	15.72	11.61											1.76												1.34				15.47		1.17			8.31
SD (post-treatment)	2	4.95											0.11												0.09				1.28		0.16			0.77
Number (post-treatment)	14	10											27												47				18		19			7
NAA thalamus	Left thalamus	Left thalamus													Left thalamus	Left thalamus	Left thalamus																			Left thalamus	Left thalamus
Mean (pre-treatment)	16.8	16.45													1.49	1.36	1.37																			1.79	1.81
SD (pre-treatment)	2.16	3.43													0.29	0.26	0.28																			0.17	0.16
Number (pre-treatment)	16	12													41	32	34																			42	14
Mean (post-treatment)	17.71	17.5													1.63	1.53	1.5																			1.87	1.99
SD (post-treatment)	2.69	2.13													0.31	0.31	0.32																			0.24	0.25
Number (post-treatment)	12	9													41	32	34																			42	14
NAA temporal cortex																																				Left temporal	Left temporal
Mean (pre-treatment)																																				1.75	1.87
SD (pre-treatment)																																				0.3	0.24
Number (pre-treatment)																																				36	14
Mean (post-treatment)																																				1.7	1.66
SD (post-treatment)																																				0.33	0.36
Number (post-treatment)																																				36	14
NAA hippocampus											Left hippocampus	Left hippocampus													Left hippocampus							Left hippocampus
Mean (pre-treatment)											1.0509	0.8023													1.29							1.66
SD (pre-treatment)											0.0785	0.1874													0.14							0.43
Number (pre-treatment)											7	4													57							8
Mean (post-treatment)											0.97	0.866													1.3							2.23
SD (post-treatment)											0.176	0.123													0.16							0.7
Number (post-treatment)											7	4													44							8
NAA parieto-occipital cortex			Left occipital cortex																											Left inferior parietal white matter
Mean (pre-treatment)			9.94																											5.3
SD (pre-treatment)			0.79																											0.7
Number (pre-treatment)			32																											17
Mean (post-treatment)			9.95																											5.3
SD (post-treatment)			1.11																											0.6
Number (post-treatment)			21																											17
NAA basal ganglia			Left caudate								Left basal ganglia	Left basal ganglia	Dorsal caudate	Right Associative striatum															Right caudate nucleus
Mean (pre-treatment)			8.74								0.8287	0.7834	1.51	24.2															11.95
SD (pre-treatment)			1.22								0.1082	0.0802	0.22	3.16															1.75
Number (pre-treatment)			30								9	5	27	24															19
Mean (post-treatment)			9.42								0.808	0.805	1.52	23.33															12.82
SD (post-treatment)			0.91								0.53	0.033	0.23	2.97															5.26
Number (post-treatment)			18								9	5	28	24															19
NAA cerebellum			Right cerebellum											Right cerebellar cortex
Mean (pre-treatment)			9.59											19.49
SD (pre-treatment)			0.87											3.05
Number (pre-treatment)			32											24
Mean (post-treatment)			9.66											19.96
SD (post-treatment)			1.41											4.24
Number (post-treatment)			20											23
GABA medial prefrontal cortex													Medial prefrontal cortex															Anterior cingulate +medial prefrontal cortices										Medial prefrontal cortex	Medial prefrontal cortex
Mean (pre-treatment)													2.36															16.4										0.149	0.137
SD (pre-treatment)													0.4															1.7										0.052	0.048
Number (pre-treatment)													26															17										17	14
Mean (post-treatment)													2.13															16.9										0.196	0.21
SD (post-treatment)													0.43															1.8										0.103	0.097
Number (post-treatment)													27															17										17	14
GABA occipital cortex																								Occipital cortex (centered calcarine sulcus)
Mean (pre-treatment)																								0.08
SD (pre-treatment)																								0.05
Number (pre-treatment)																								28
Mean (post-treatment)																								0.07
SD (post-treatment)																								0.05
Number (post-treatment)																								28
GABA basal ganglia													Dorsal caudate
Mean (pre-treatment)													2.09
SD (pre-treatment)													0.52
Number (pre-treatment)													27
Mean (post-treatment)													1.87
SD (post-treatment)													0.37
Number (post-treatment)													28
MI dorsolateral prefrontal cortex																						Left dorsolateral prefrontal cortex
Mean (pre-treatment)																						0.92
SD (pre-treatment)																						1.18
Number (pre-treatment)																						25
Mean (post-treatment)																						0.87
SD (post-treatment)																						0.39
Number (post-treatment)																						25
MI frontal white matter																										Left lateral prefrontal cortex white matter	Left lateral prefrontal cortex white matter			Left middle frontal white matter					Left frontal white matter	Left frontal lobe	Left frontal lobe
Mean (pre-treatment)																										6.823	6.8195			3.2					0.28	0.7	0.66
SD (pre-treatment)																										1.41379	1.16081			0.7					0.18	0.13	0.28
Number (pre-treatment)																										11	12			17					25	40	14
Mean (post-treatment)																										6.2054	6.624			2.9					0.28	0.71	0.72
SD (post-treatment)																										1.18404	0.88341			0.8					0.15	0.14	0.13
Number (post-treatment)																										11	12			17					25	40	14
MI medial prefrontal cortex	Left anterior cingulate cortex			medial prefrontal cortex																									Anterior cingulate cortex		Left frontal
Mean (pre-treatment)	8.81			6.25																									8.19		0.77
SD (pre-treatment)	3.45			1.05																									1.53		0.17
Number (pre-treatment)	15			13																									18		19
Mean (post-treatment)	8.28			6.27																									8.97		0.74
SD (post-treatment)	3.13			1.07																									1.84		0.23
Number (post-treatment)	14			13																									18		19
MI thalamus	Left thalamus																																			Left thalamus	Left thalamus
Mean (pre-treatment)	7.14																																			0.56	0.51
SD (pre-treatment)	1.96																																			0.1	0.09
Number (pre-treatment)	16																																			42	14
Mean (post-treatment)	9.28																																			0.6	0.69
SD (post-treatment)	2.38																																			0.11	0.13
Number (post-treatment)	12																																			42	14
MI temporal cortex																																				Left temporal	Left temporal
Mean (pre-treatment)																																				0.73	0.74
SD (pre-treatment)																																				0.14	0.26
Number (pre-treatment)																																				36	14
Mean (post-treatment)																																				0.66	0.61
SD (post-treatment)																																				0.13	0.21
Number (post-treatment)																																				36	14
MI parietal white matter																														Left inferior parietal white matter
Mean (pre-treatment)																														3.2
SD (pre-treatment)																														0.5
Number (pre-treatment)																														17
Mean (post-treatment)																														3.1
SD (post-treatment)																														0.5
Number (post-treatment)																														17
MI basal ganglia														Right Associative striatum															Right caudate nucleus
Mean (pre-treatment)														11.2															4.73
SD (pre-treatment)														1.73															0.78
Number (pre-treatment)														24															19
Mean (post-treatment)														10.45															5.13
SD (post-treatment)														1.39															2.13
Number (post-treatment)														24															19
MI cerebellum														Right cerbellar cortex
Mean (pre-treatment)														14.38
SD (pre-treatment)														2.68
Number (pre-treatment)														24
Mean (post-treatment)														15.07
SD (post-treatment)														3.54
Number (post-treatment)														24

## Sheet: Aoyama 2011
Article information
First author	Aoyama
Year	2011
Country	Canada
Location	the Centre for Functional and Metabolic Mapping of the Robarts Research Institute in London, Ontario
MRS methods
Device	4.0 T whole body magnetic resonance scanner
Field strength (Tesla)	4
Echo time (ms)	20
Repetition time (ms)	2000
Acquisition sequence	STEAM
Scaling	water scaling, CSF-corrected
Patients
Characteristics of participants in the article	Seventeen patients diagnosed with schizophrenia participated. Ten of the patients were classified as having paranoid type schizophrenia and seven patients were classified as having an undifferentiated subtype. Patients were scanned three times: at their first assessment in a never-treated state, at 10 months and at 80 months after their initial examination.
Diagnostic criteria	DSM-IV
Diagnostic subtype	schizophrenia
Remarks for patient group	data at baseline and at 10-month follow-up (first follow-up) were used for our meta-analysis.
Number at inclusion (pre-treatment)		17
Age at inclusion (pre-treatment)		25
Number of female at inclusion (pre-treatment)		3
Ratio of female		17.6471
Number at follow-up (post-treament)		17
Characteristics of patient group		first-episode, antipsychotic naïve
Clinical phase		First-episode
Intake of antipsychotics at inclusion (pre-treatment)		No
Type of treatment		Antipsychotics
Antipsychotic treatment		Typical or atypical antipsychotics
Other treatment
Duration of Treatment (month)		10
Duration of illness (year)		1.83333
PANSS total score (pre-treatment)	assessed with SAPS and SANS
PANSS positive subscale score (pre-treatment)
PANSS negative subscale score (pre-treatment)
PANSS general subscale score (pre-treatment)
PANSS total score (post-treatment)	assessed with SAPS and SANS
PANSS positive subscale score (post-treatment)
PANSS negative subscale score (post-treatment)
PANSS general subscale score (post-treatment)
Outcome measures
Location of frontal ROI	Ventral
Glu medial prefrontal cortex		Left anterior cingulate cortex
Mean (pre-treatment)		14.75
SD (pre-treatment)		1.79
Number (pre-treatment)		15
Mean (post-treatment)		14.68
SD (post-treatment)		1.96
Number (post-treatment)		14
Mean of change
SD of change
Glu thalamus		Left thalamus
Mean (pre-treatment)		13.67
SD (pre-treatment)		3.26
Number (pre-treatment)		16
Mean (post-treatment)		14.2
SD (post-treatment)		2.64
Number (post-treatment)		12
Mean of change
SD of change
Gln medial prefrontal cortex		Left anterior cingulate cortex
Mean (pre-treatment)		8.33
SD (pre-treatment)		1.84
Number (pre-treatment)		15
Mean (post-treatment)		8.1
SD (post-treatment)		2.42
Number (post-treatment)		14
Mean of change
SD of change
Gln thalamus		Left thalamus
Mean (pre-treatment)		9.06
SD (pre-treatment)		2.12
Number (pre-treatment)		16
Mean (post-treatment)		8.2
SD (post-treatment)		2.44
Number (post-treatment)		12
Mean of change
SD of change
NAA medial prefrontal cortex		Left anterior cingulate cortex
Mean (pre-treatment)		15.92
SD (pre-treatment)		2.78
Number (pre-treatment)		15
Mean (post-treatment)		15.72
SD (post-treatment)		2
Number (post-treatment)		14
Mean of change
SD of change
NAA thalamus		Left thalamus
Mean (pre-treatment)		16.8
SD (pre-treatment)		2.16
Number (pre-treatment)		16
Mean (post-treatment)		17.71
SD (post-treatment)		2.69
Number (post-treatment)		12
Mean of change
SD of change
MI medial prefrontal cortex		Left anterior cingulate cortex
Mean (pre-treatment)		8.81
SD (pre-treatment)		3.45
Number (pre-treatment)		15
Mean (post-treatment)		8.28
SD (post-treatment)		3.13
Number (post-treatment)		14
Mean of change
SD of change
MI thalamus		Left thalamus
Mean (pre-treatment)		7.14
SD (pre-treatment)		1.96
Number (pre-treatment)		16
Mean (post-treatment)		9.28
SD (post-treatment)		2.38
Number (post-treatment)		12
Mean of change
SD of change

## Sheet: Bustillo 2010
Article information
First author	Bustillo
Year	2010
Country	USA
Location	University of New Mexico
MRS methods
Device	4T magnetic resonance scanner (Varian, Palo Alto, CA, USA)
Field strength (Tesla)	4
Echo time (ms)	20
Repetition time (ms)	2000
Acquisition sequence	STEAM
Scaling	water scaling, CSF-corrected
Patients
Characteristics of participants in the article	Inclusion criteria were: (1) Diagnostic and Statistical Manual, 4th Edition Revised (DSM-IV) diagnosis of schizo- phrenia, schizoaffective or schizophreniform disorder made through consensus by two research psychia- trists (JL and JB) using all available information derived from the Structured Clinical Interview for DSM-IV Patient Version (SCID-P), review of medical and psychiatric records and fa…
Diagnostic criteria	DSM-IV, SCID
Diagnostic subtype	schizophrenia, schizoaffective, schizophreniform
Remarks for patient group	1M follow-up	1M follow-up
Number at inclusion (pre-treatment)		14
Age at inclusion (pre-treatment)		27.2
Number of female at inclusion (pre-treatment)		2
Ratio of female		14.2857
Number at follow-up (post-treament)		10
Characteristics of patient group		lifetime antipsychotics < 3w
Clinical phase		Chronic
Intake of antipsychotics at inclusion (pre-treatment)		Minimal
Type of treatment		Antipsychotics
Antipsychotic treatment		Typical or atypical antipsychotics, monotherapy
Other treatment
Duration of Treatment (month)		1
Duration of illness (year)		2.56667
PANSS total score (pre-treatment)		NA
PANSS positive subscale score (pre-treatment)
PANSS negative subscale score (pre-treatment)
PANSS general subscale score (pre-treatment)
PANSS total score (post-treatment)		NA
PANSS positive subscale score (post-treatment)
PANSS negative subscale score (post-treatment)
PANSS general subscale score (post-treatment)
Outcome measures
Location of frontal ROI	Ventral
Glu frontal white matter		Left frontal white matter
Mean (pre-treatment)		8.78
SD (pre-treatment)		2.13
Number (pre-treatment)		10
Mean (post-treatment)		8.7
SD (post-treatment)		2.9
Number (post-treatment)		9
Mean of change
SD of change
Glu medial prefrontal cortex		Anterior cingulate cortex
Mean (pre-treatment)		14.55
SD (pre-treatment)		1.37
Number (pre-treatment)		14
Mean (post-treatment)		14.1
SD (post-treatment)		4.38
Number (post-treatment)		10
Mean of change
SD of change
Glu thalamus		Left thalamus
Mean (pre-treatment)		12.29
SD (pre-treatment)		3.38
Number (pre-treatment)		12
Mean (post-treatment)		13.7
SD (post-treatment)		2.3
Number (post-treatment)		9
Mean of change
SD of change
Gln medial prefrontal cortex		Anterior cingulate cortex
Mean (pre-treatment)		10.31
SD (pre-treatment)		3.13
Number (pre-treatment)		14
Mean (post-treatment)		10.29
SD (post-treatment)		4.35
Number (post-treatment)		10
Mean of change
SD of change
Gln thalamus		Left thalamus
Mean (pre-treatment)		6.43
SD (pre-treatment)		3.32
Number (pre-treatment)		12
Mean (post-treatment)		7.7
SD (post-treatment)		2.14
Number (post-treatment)		9
Mean of change
SD of change
NAA frontal white matter		Left frontal white matter
Mean (pre-treatment)		13.31
SD (pre-treatment)		1.07
Number (pre-treatment)		10
Mean (post-treatment)		13.8
SD (post-treatment)		1.86
Number (post-treatment)		9
Mean of change
SD of change
NAA medial prefrontal cortex		Anterior cingulate cortex
Mean (pre-treatment)		11.76
SD (pre-treatment)		3.01
Number (pre-treatment)		14
Mean (post-treatment)		11.61
SD (post-treatment)		4.95
Number (post-treatment)		10
Mean of change
SD of change
NAA thalamus		Left thalamus
Mean (pre-treatment)		16.45
SD (pre-treatment)		3.43
Number (pre-treatment)		12
Mean (post-treatment)		17.5
SD (post-treatment)		2.13
Number (post-treatment)		9
Mean of change
SD of change

## Sheet: Bustillo 2008
Article information
First author	Bustillo
Year	2008
Country	USA
Location	University of New Mexico
MRS methods
Device	1.5T magnetic resonance imager (Signa, GE Medical Systems)
Field strength (Tesla)	1.5
Echo time (ms)	40
Repetition time (ms)	2000
Acquisition sequence	PRESS
Scaling	water scaling, CSF-corrected
Patients
Characteristics of participants in the article	A total of 32 patients and 21 controls were studied. All patients met diagnosis of schizophrenia. The schizophrenia group had a mean length of untreated psychotic symptoms of 41 months (SD1⁄469). A total of 15 patients were antipsychotic-naive at the time of the baseline scan and 17 had received minimal treatment (<3 weeks lifetime exposure as per inclusion criteria). Of these, eight patients too…
Diagnostic criteria	DSM-IV, SCID
Diagnostic subtype	schizophrenia, schizoaffective, schizophreniform
Remarks for patient group	6M follow-up	6M follo-up
Number at inclusion (pre-treatment)		32
Age at inclusion (pre-treatment)		24.7
Number of female at inclusion (pre-treatment)		6
Ratio of female		18.75
Number at follow-up (post-treament)		23
Characteristics of patient group		lifetime antipsychotics < 3w
Clinical phase		Chronic
Intake of antipsychotics at inclusion (pre-treatment)		Minimal
Type of treatment		Antipsychotics
Antipsychotic treatment		Typical or atypical antipsychotics, monotherapy: haloperidol, n = 15; or quetiapine, n = 17
Other treatment
Duration of Treatment (month)		6
Duration of illness (year)		3.45
PANSS total score (pre-treatment)		75
PANSS positive subscale score (pre-treatment)		21
PANSS negative subscale score (pre-treatment)		19
PANSS general subscale score (pre-treatment)		35
PANSS total score (post-treatment)		NA
PANSS positive subscale score (post-treatment)
PANSS negative subscale score (post-treatment)
PANSS general subscale score (post-treatment)
Outcome measures
Location of frontal ROI	Dorsal
NAA frontal white matter		Left frontal
Mean (pre-treatment)		9.06
SD (pre-treatment)		0.78
Number (pre-treatment)		32
Mean (post-treatment)		9.26
SD (post-treatment)		0.97
Number (post-treatment)		21
Mean of change
SD of change
NAA parieto-occipital cortex		Left occipital cortex
Mean (pre-treatment)		9.94
SD (pre-treatment)		0.79
Number (pre-treatment)		32
Mean (post-treatment)		9.95
SD (post-treatment)		1.11
Number (post-treatment)		21
Mean of change
SD of change
NAA basal ganglia		Left caudate
Mean (pre-treatment)		8.74
SD (pre-treatment)		1.22
Number (pre-treatment)		30
Mean (post-treatment)		9.42
SD (post-treatment)		0.91
Number (post-treatment)		18
Mean of change
SD of change
NAA cerebellum		Right cerebellum
Mean (pre-treatment)		9.59
SD (pre-treatment)		0.87
Number (pre-treatment)		32
Mean (post-treatment)		9.66
SD (post-treatment)		1.41
Number (post-treatment)		20
Mean of change
SD of change

## Sheet: Conus 2018
Article information
First author	Conus
Year	2018
Country	Switzerland
Location	Lausanne University
MRS methods
Device	3T MR scanner (Magnetom TimTrio, Siemens Healthcare, Erlangen, Germany)
Field strength (Tesla)	3
Echo time (ms)	6
Repetition time (ms)	4000
Acquisition sequence	SPECIAL
Scaling	water scaling
Patients
Characteristics of participants in the article	Conducted in 2009–2014 as a 6-months, randomized, placebo-controlled, double-blind, 2-center trial comparing NAC and placebo as add-on therapy to standard medication (antipsychotics, mood stabilizers, and/or benzodiazepine). Participants were recruited from the Treatment and Early Intervention in Psychosis Program (TIPP, Lausanne University Hospital, Switzerland42) and the Commonwealth Research C…
Diagnostic criteria	DSM-IV, CAARMS
Diagnostic subtype	psychotic disorder; schizophrenia, schizoaffective, schizophreniform, bipolra disorder (n = 1), brief psychotic episode (n = 2), psychosis not otherwise specified (n = 2)
Remarks for patient group	NAC	NAC
Number at inclusion (pre-treatment)		31
Age at inclusion (pre-treatment)		26.1
Number of female at inclusion (pre-treatment)		5
Ratio of female		16.129
Number at follow-up (post-treament)		31
Characteristics of patient group		early-psychosis
Clinical phase		First-episode
Intake of antipsychotics at inclusion (pre-treatment)		Yes
Type of treatment		Supplement (augmentation)
Antipsychotic treatment		Ongoing antipsychotics
Other treatment		N-acetylcysteine
Duration of Treatment (month)		6
Duration of illness (year)		2.32329
PANSS total score (pre-treatment)
PANSS positive subscale score (pre-treatment)		14.3
PANSS negative subscale score (pre-treatment)		15.6
PANSS general subscale score (pre-treatment)
PANSS total score (post-treatment)		NA
PANSS positive subscale score (post-treatment)
PANSS negative subscale score (post-treatment)
PANSS general subscale score (post-treatment)
Outcome measures
Location of frontal ROI	Ventral
Glu medial prefrontal cortex		medial prefrontal cortex
Mean (pre-treatment)		10.12
SD (pre-treatment)		0.8
Number (pre-treatment)		13
Mean (post-treatment)		10.25
SD (post-treatment)		1.2
Number (post-treatment)		13
Mean of change
SD of change		p=0.5622
Gln medial prefrontal cortex		medial prefrontal cortex
Mean (pre-treatment)		3.25
SD (pre-treatment)		0.51
Number (pre-treatment)		13
Mean (post-treatment)		3.16
SD (post-treatment)		0.56
Number (post-treatment)		13
Mean of change
SD of change		p=0.6732
MI medial prefrontal cortex		medial prefrontal cortex
Mean (pre-treatment)		6.25
SD (pre-treatment)		1.05
Number (pre-treatment)		13
Mean (post-treatment)		6.27
SD (post-treatment)		1.07
Number (post-treatment)		13
Mean of change		p=0.9403
SD of change

## Sheet: Dempster 2015
Article information
First author	Dempster
Year	2015
Country	Canada
Location	the Centre for Functional and Metabolic Mapping of the Robarts Research Institute in London, Ontario
MRS methods
Device	4.0 T whole body Varian (Palo Alto, CA, USA) magnetic resonance scanner (Unity Inova console)
Field strength (Tesla)	4
Echo time (ms)	20
Repetition time (ms)	2000
Acquisition sequence	STEAM
Scaling	water scaling, CSF-corrected
Patients
Characteristics of participants in the article	Sixteen initially never-treated patients presenting with first episode non-affective psychosis
Diagnostic criteria	DSM-IV, SCID
Diagnostic subtype	schizophrenia, schizoaffective
Remarks for patient group
Number at inclusion (pre-treatment)		16
Age at inclusion (pre-treatment)		24.08
Number of female at inclusion (pre-treatment)		3
Ratio of female		18.75
Number at follow-up (post-treament)		16
Characteristics of patient group		almost drug naïve first episode
Clinical phase		First-episode
Intake of antipsychotics at inclusion (pre-treatment)		Minimal
Type of treatment		Antipsychotics
Antipsychotic treatment		Typical or atypical antipsychotics
Other treatment
Duration of Treatment (month)		10
Duration of illness (year)		5.55282
PANSS total score (pre-treatment)	assessed with SAPS and SANS
PANSS positive subscale score (pre-treatment)
PANSS negative subscale score (pre-treatment)
PANSS general subscale score (pre-treatment)
PANSS total score (post-treatment)	assessed with SAPS and SANS
PANSS positive subscale score (post-treatment)
PANSS negative subscale score (post-treatment)
PANSS general subscale score (post-treatment)
Outcome measures
Location of frontal ROI	Ventral
Glu medial prefrontal cortex		Left anterior cingulate cortex
Mean (pre-treatment)		14.56
SD (pre-treatment)		1.59
Number (pre-treatment)		15
Mean (post-treatment)		15.08
SD (post-treatment)		1.86
Number (post-treatment)		13
Mean of change
SD of change
Glu thalamus		Left thalamus
Mean (pre-treatment)		13.61
SD (pre-treatment)		3.24
Number (pre-treatment)		16
Mean (post-treatment)		14.44
SD (post-treatment)		2.21
Number (post-treatment)		13
Mean of change
SD of change
Gln medial prefrontal cortex		Left anterior cingulate cortex
Mean (pre-treatment)		7.82
SD (pre-treatment)		2.07
Number (pre-treatment)		16
Mean (post-treatment)		8.24
SD (post-treatment)		2.31
Number (post-treatment)		13
Mean of change
SD of change
Gln thalamus		Left thalamus
Mean (pre-treatment)		8.34
SD (pre-treatment)		1.8
Number (pre-treatment)		16
Mean (post-treatment)		8.44
SD (post-treatment)		1.9
Number (post-treatment)		13
Mean of change
SD of change

## Sheet: Dlabac-de Lange 2017
Article information
First author	Dlabac-de Lange
Year	2017
Country	the Netherlands
Location	University Medical Center of Groningen
MRS methods
Device	3T Philips Intera MRI scanner (Best, the Netherlands)
Field strength (Tesla)	3
Echo time (ms)	144
Repetition time (ms)	2000
Acquisition sequence	PRESS
Scaling	water scaling
Patients
Characteristics of participants in the article	The current MRS study was part of a larger double-blind ran- domized controlled trial (Dutch Trial Register NTR 1261) on rTMS treatment of negative symptoms conducted among 32 patients. Patients were recruited for this trial from in- and outpatient facilities of three regional mental health care institutions (Lentis, GGz Drenthe and GGz Friesland) and the University Medical Center Groningen (UMCG…
Diagnostic criteria	DSM-IV,SCAN2.1
Diagnostic subtype	schizophrenia, schizoaffective
Remarks for patient group	TMS	real TMS group
Number at inclusion (pre-treatment)		11
Age at inclusion (pre-treatment)		39.4
Number of female at inclusion (pre-treatment)		2
Ratio of female		18.1818
Number at follow-up (post-treament)		11
Characteristics of patient group		PANSS_neg>=15
Clinical phase		Chronic
Intake of antipsychotics at inclusion (pre-treatment)		Yes
Type of treatment		TMS (augmentation)
Antipsychotic treatment		Ongoing antipsychotics
Other treatment		rTMS
Duration of Treatment (month)		0.690411
Duration of illness (year)		16
PANSS total score (pre-treatment)		63.5
PANSS positive subscale score (pre-treatment)		19.7
PANSS negative subscale score (pre-treatment)		11.7
PANSS general subscale score (pre-treatment)		32.1
PANSS total score (post-treatment)
PANSS positive subscale score (post-treatment)
PANSS negative subscale score (post-treatment)
PANSS general subscale score (post-treatment)
Outcome measures
Location of frontal ROI	Dorsal
Glx dorsolateral prefrontal cortex		Left dorsolateral prefrontal cortex white matter
Mean (pre-treatment)		9.14
SD (pre-treatment)		2.16
Number (pre-treatment)		11
Mean (post-treatment)		9.62
SD (post-treatment)		1.89
Number (post-treatment)		11
Mean of change		0.0525
SD of change
NAA dorsolateral prefrontal cortex		Left dorsolateral prefrontal cortex white matter
Mean (pre-treatment)		21.58
SD (pre-treatment)		4.19
Number (pre-treatment)		11
Mean (post-treatment)		21.91
SD (post-treatment)		3.57
Number (post-treatment)		11
Mean of change		0.0153
SD of change

## Sheet: Egerton 2018
Article information
First author	Egerton
Year	2018
Country	UK; Denmark; the Netherlands	three sites	UK	Denmark	the Netherlands
Location	King’s College London; Mental Health Centre, Glostrup; University Medical Centre Utrecht	three sites	King’s College London	Mental Health Centre	University Medical Centre Utrecht
MRS methods
Device			General Electric HDxt 3 Tesla MR system	Philips Healthcare Achieva 3 Tesla systems	Philips Healthcare Achieva 3 Tesla systems
Field strength (Tesla)	3
Echo time (ms)	30
Repetition time (ms)	3000
Acquisition sequence	PRESS
Scaling	Cr scaling
Patients
Characteristics of participants in the article	Conducted as part of the Optimisation of Treatment and Management of Schizophrenia in Europe (OPTiMiSE) clinical trial. Participants in the 1H-MRS substudy were assessed at three study sites.Inclusion required that patients were within the first 2 years of onset of the first psychotic episode, with previous anti- psychotic exposure of <15 days in the last year. There was no washout period before …
Diagnostic criteria	DSM-IV, MINI
Diagnostic subtype	schizophrenia, schizoaffective, schizophreniform
Remarks for patient group		(Total)	group for London	group for Glostrup	group for Utrecht
Number at inclusion (pre-treatment)		71	26	31	14
Age at inclusion (pre-treatment)		24.7
Number of female at inclusion (pre-treatment)		23
Ratio of female		32.3944
Number at follow-up (post-treament)		65	22	29	14
Characteristics of patient group
Clinical phase		First-episode	First-episode	First-episode	First-episode
Intake of antipsychotics at inclusion (pre-treatment)		Minimal (Yes, n = 26; No, n = 45)	Minimal	Minimal	Minimal
Type of treatment		Antipsychotics	Antipsychotics	Antipsychotics	Antipsychotics
Antipsychotic treatment		Amisulpride	Amisulpride	Amisulpride	Amisulpride
Other treatment
Duration of Treatment (month)		1.00603
Duration of illness (year)		0.5
PANSS total score (pre-treatment)		73.2
PANSS positive subscale score (pre-treatment)		20.1
PANSS negative subscale score (pre-treatment)		17.1
PANSS general subscale score (pre-treatment)		36.6
PANSS total score (post-treatment)		55.3
PANSS positive subscale score (post-treatment)		12.9
PANSS negative subscale score (post-treatment)		14.5
PANSS general subscale score (post-treatment)		27.7
Outcome measures
Location of frontal ROI	Ventral
Glu medial prefrontal cortex			Anterior cingulate cortex	Anterior cingulate cortex	Anterior cingulate cortex
Mean (pre-treatment)			1.33	1.37	1.26
SD (pre-treatment)			0.17	0.17	0.1
Number (pre-treatment)			26	31	13
Mean (post-treatment)			1.23	1.32	1.25
SD (post-treatment)			0.25	0.1	0.19
Number (post-treatment)			18	21	7
Mean of change
SD of change
Glu thalamus			Left thalamus	Left thalamus	Left thalamus
Mean (pre-treatment)			1.02	1.11	1.2
SD (pre-treatment)			0.13	0.19	0.21
Number (pre-treatment)			24	27	11
Mean (post-treatment)			1.02	1.15	1
SD (post-treatment)			0.16	0.2	0.23
Number (post-treatment)			18	20	7
Mean of change
SD of change

## Sheet: Ertugrul 2009
Article information
First author	Ertugrul
Year	2009
Country	Turkey
Location	Hacettepe University School of Medicine
MRS methods
Device	3T MR system (Allegra, VA25, Siemens, Erlangen, Germany)
Field strength (Tesla)	3
Echo time (ms)	135
Repetition time (ms)	3000
Acquisition sequence	PRESS
Scaling	Cr scaling
Patients
Characteristics of participants in the article	There were 11 male and 11 female patients. All patients had the paranoid subtype of schizophrenia and had a history of using multiple typical and atypical antipsychotics. There were no patients on depot antipsychotics. The last medications that the patients were using before inclusion in the study and the number of patients using that medication were as follows: risperidone (12), olanzapine (5), …
Diagnostic criteria	DSM-IV
Diagnostic subtype	schizophrenia
Remarks for patient group
Number at inclusion (pre-treatment)		10
Age at inclusion (pre-treatment)		33.8
Number of female at inclusion (pre-treatment)		4
Ratio of female		40
Number at follow-up (post-treament)		10
Characteristics of patient group		paranoid schizo
Clinical phase		Chronic
Intake of antipsychotics at inclusion (pre-treatment)		Washed out
Type of treatment		Antipsychotics
Antipsychotic treatment		Clozapine
Other treatment
Duration of Treatment (month)		1.8411
Duration of illness (year)		7.6
PANSS total score (pre-treatment)		available for total sample only
PANSS positive subscale score (pre-treatment)
PANSS negative subscale score (pre-treatment)
PANSS general subscale score (pre-treatment)
PANSS total score (post-treatment)		available for total sample only
PANSS positive subscale score (post-treatment)
PANSS negative subscale score (post-treatment)
PANSS general subscale score (post-treatment)
Outcome measures
Location of frontal ROI	Dorsal
NAA dorsolateral prefrontal cortex		Left dorsolateral prefrontal cortex
Mean (pre-treatment)		1.73
SD (pre-treatment)		0.23
Number (pre-treatment)		10
Mean (post-treatment)		1.91
SD (post-treatment)		0.26
Number (post-treatment)		10
Mean of change
SD of change

[truncated: 24 more sheets: Fannon 2003, Fuente-Sandoval 2018, Fuente-Sandoval 2013, Gan 2014, Gan 2017, Goff 2002, Goto 2012, Grosic 2014, Huang 2019, Jarskog 2013, Kelemen 2013, Kraguljac 2019, Liemburg 2018, Marenco 2016, McQueen 2018, Ota 2015, Pae 2004, Pajonk 2010, Pillinger 2019, Premkumar 2010 …]
